# Supplementary material for: Automated Determination of Ammonium at Nanomolar Levels in Seawater by Coupling Lab-in-Syringe with Highly Sensitive Light-Emitting-Diode-Induced Fluorescence Detection
Source: Molecules. 2025 Mar 13;30(6):1288. doi: 10.3390/molecules30061288 (PMC11945248; doi:10.3390/molecules30061288)
Supplement: Supplementary file 1 [file molecules-30-01288-s001.zip]

Archive with 1 entries (1 files):
- molecules-3494661-supplementary.pdf
